# Supplementary material for: Stereotactic body radiation therapy mitigates radiation induced lymphopenia in early stage non-small cell lung cancer
Source: PLoS One. 2020 Nov 30;15(11):e0241505. doi: 10.1371/journal.pone.0241505 (PMC7703900; doi:10.1371/journal.pone.0241505)
Supplement: S1 Table — Patient-level data forming the basis of this analysis. (XLSX) [file pone.0241505.s001.xlsx]

## Sheet: Sheet1
Table S1 - Patient information
ID	Age at treatment	Ethnicity W=0, B=1, Oth=2	Gender M=1, F=2	ECOG	Tumor Size (cm)	Histo AC=1, SqCC=2, NOS=3, Large Cell=4, SCLC=5	LF	Time from SBRT to LF (days)	Nodal failure	LN Lvl	Date of Nodal Failure (days)	Parenchymal failure (PF)	Site RUL=1, RML=2, RLL=3, LUL=4, LLL=5, Other=6	Same lobe = 1, Ipsi =2, Contra =3	Time from SBRT to PF	New DM?	Time from SBRT to DM	Alive	Time from SBRT to death	Cause of death 0=Unk, 1=NSCLC, 2=Cardioresp, 3=Infxn/Sepsis, 4=Neuro, 5=GI, 6=other cancer, 7=all others
1	76-80	0	2	2	1.3	1	N	n/a	N	n/a	n/a	N	n/a	n/a	n/a	N	n/a	N	478.435	2
2	71-75	2	1	3	3.2	2	N	n/a	N	n/a	n/a	N	n/a	n/a	n/a	N	n/a	N	153.426	2
3	81-85	0	1	1	3	1	N	n/a	Y	7	39609	N	n/a	n/a	n/a	N	n/a	N	315.423	6
4	66-70	0	1	1	1.9	3	N	n/a	Y	10R	40399	Y	3	2	98	Y	330	N	502	1
5	66-70	0	2	1	1	1	N	n/a	N	n/a	n/a	Y	3	2	547.429	N	n/a	N	1265.43	6
6	76-80	0	2	0	2	1	N	n/a	N	n/a	n/a	Y	3	n/a	197.381	Y	348.381	N	392.381	1
7	71-75	0	2	1	2.5	2	N	n/a	N	n/a	n/a	N	n/a	n/a	n/a	N	n/a	N	1110.44	2
8	86-90	0	2	2	2	1	Y	136.503	N	n/a	n/a	Y	4	3	136.503	N	n/a	N	150.503	3
9	76-80	0	1	1	1.2	2	N	n/a	N	n/a	n/a	N	n/a	n/a	n/a	N	n/a	N	324.418	2
10	71-75	0	2	0	2.4	1	N	n/a	N	n/a	n/a	N	n/a	n/a	n/a	N	n/a	Y	n/a	.
11	66-70	0	2	1	0.85	1	N	n/a	N	n/a	n/a	N	n/a	n/a	n/a	N	n/a	Y	n/a	.
12	46-50	0	2	1	1.6	1	N	n/a	N	n/a	n/a	N	n/a	n/a	n/a	N	n/a	Y	n/a	.
13	66-70	0	1	1	1.7	1	N	n/a	N	n/a	n/a	N	n/a	n/a	n/a	Y	456	N	468	2
14	66-70	0	2	1	3.5	1	N	n/a	N	n/a	n/a	Y		n/a	746	Y	543	Y	n/a	.
15	71-75	0	2	1	2.4	1	N	n/a	N	n/a	n/a	N	n/a	n/a	n/a	N	n/a	Y	n/a	.
16	56-60	0	2	1	1.9	1	N	n/a	N	n/a	n/a	N	n/a	n/a	n/a	Y	43	N	105	1
17	41-45	1	2	0	1.2	1	N	n/a	N	n/a	n/a	N	n/a	n/a	n/a	N	n/a	Y	n/a	.
18	81-85	0	1	2	4.4	2	N	n/a	N	n/a	n/a	N	n/a	n/a	n/a	N	n/a	Y		7
19	86-90	0	2	0	2.1	1	N	n/a	N	n/a	n/a	N	n/a	n/a	n/a	N	n/a	Y	n/a	.
20	56-60	0	2	0	1.1	2	N	n/a	N	n/a	n/a	N	n/a	n/a	n/a	N	n/a	Y	n/a	.
21	71-75	1	1	1	1.4	3	N	n/a	N	n/a	n/a	N	n/a	n/a	n/a	N	n/a	Y	n/a	.
22	56-60	0	2	2	1.4	1	N	n/a	N	n/a	n/a	N	n/a	n/a	n/a	N	n/a	Y	n/a	.
23	66-70	0	2	1	1.8	2	N	n/a	N	n/a	n/a	N	n/a	n/a	n/a	N	n/a	Y	n/a	.
24	66-70	0	2	1	1.2	1	N	n/a	N	n/a	n/a	N	n/a	n/a	n/a	N	n/a	N	119	6
25	61-65	0	2	1	1.8	1	N	n/a	Y	10	42025	Y	6, LUL and LLL	1, 2	98	N	n/a	N	3205	2
26	66-70	0	2	1	3.1	1	N	n/a	N	n/a	n/a	N	n/a	n/a	n/a	Y	157	N	859	.
27	61-65	0	1	2	6.1	sarcomatoid	N	n/a	unk			unk		n/a		unk		N	728	.
28	51-55	1	2	2	1.3	1	N	n/a	Y	10, 7	11/21/11	y	5	3	388	N	n/a	N	637	.
29	76-80	0	1	2	2.4	2	N	n/a	N	n/a	n/a	N	n/a	n/a	n/a	N	n/a	N	863	.
30	66-70	1	1	1	1.7	1	N	n/a	N	n/a	n/a	Y	4	3	506	N	n/a	Y	n/a	.
31	41-45	0	1	1	2.4	3	N	n/a	N	n/a	n/a	Y	6	n/a	54	Y	184	N	446	1
32	66-70	2	1	0		Lary spindle	N	n/a	N	n/a	n/a	N	n/a	n/a	n/a	N	n/a	N	421	6
33	41-45	0	1	1	2.5	Liposarc	N	n/a	N	n/a	n/a	N	n/a	n/a	n/a	N	n/a	N	124	6
34	91-95	0	2	0	4.2	pap uro	N	n/a	N	n/a	n/a	N	n/a	n/a	n/a	N	n/a	N	77	6
35	61-65	0	1	1	4.1	1	N	n/a	N	n/a	n/a	N	n/a	n/a	n/a	N	n/a	Y	n/a	.
36	76-80	0	1	1	1.1	BOT SqCC	N	n/a	N	n/a	n/a	N	n/a	n/a	n/a	N	n/a	N	425	6
37	51-55	0	1	0	3	MFH	N	n/a	N	n/a	n/a	N	n/a	n/a	n/a	N	n/a	N	130	6
38	66-70	0	1	1	6.1	pap uro	Y	161	N	n/a	n/a	N	n/a	n/a	n/a	N	n/a	N	713	0
39	56-60	0	1	0	2	Rectal AC	N	n/a	N	n/a	n/a	Y	6	3	121	N	n/a	N	577	6
40	56-60	0	2	1	3.2	1	N	n/a	N	n/a	n/a	N	n/a	n/a	n/a	N	n/a	Y	n/a
