# Supplementary material for: Stereotactic body radiation therapy mitigates radiation induced lymphopenia in early stage non-small cell lung cancer
Source: PLoS One. 2020 Nov 30;15(11):e0241505. doi: 10.1371/journal.pone.0241505 (PMC7703900; doi:10.1371/journal.pone.0241505)
Supplement: S2 Table — Patient-level data forming the basis of this analysis. (XLSX) [file pone.0241505.s002.xlsx]

## Sheet: Sheet1
Table S2 - Blood counts
ID	pre-treatment WBC 1	Pre-treatment lymphocyte 1	pre-treatment WBC 2	Pre-treatment lymphocyte 2	pre-treatment WBC 3	Pre-treatment lymphocyte 3	Average Lymphocyte Count			Post-treatment WBC 1	Post-treatment Lymphocyte Count 1	Post-treatment WBC 2	Post-treatment Lymphocyte Count 2	Post-treatment WBC 3	Post-treatment Lymphocyte Count 3	Post-treatment WBC 4	Post-treatment Lymphocyte Count 4	Post-treatment WBC 5	Post-treatment Lymphocyte Count 5	Post-treatment WBC 6	Post-treatment Lymphocyte Count 6	Post-treatment WBC 7	Post-treatment Lymphocyte Count 7	Post-treatment WBC 8	Post-treatment Lymphocyte Count 8	Average Lymphocyte Count
1	8.1	1.8	9.8	2.2			2					8	1	8.6	1.3	8.8	1.5	7.7		6.1	1.5					1.325
2	5.9	1.2	4.9	1.2			1.2			6.9	0.7	8		7.8	0.6	5.5	0.6	4.4		5.7	0.7					0.65
3	5.7	1.1	6.2	1.3			1.2			6.5	0.8	6	0.9	6.2	0.8	6	0.9									0.85
4	5.4	1.7					1.7			6.2	1.7	7.5	0.8	4	0.8											1.1
5	7.1	1.1	8.5	2			1.55			6.4	1.4	6.1		5.4	1.1											1.25
6	6.1		4.8	1.1			1.1			3.6	0.9	7.7	0.6	3.4	0.4	3.5	0.8	3.7								0.675
7	7.5	1	7.5		7.5	0.9	0.95			5.8	0.8	5.1	0.7													0.75
8	7.1	0.9	4.7	1	5.7	0.4	0.766667			8	1.2	6.7	1.1	6.1	0.8											1.03333
9	8	2.3	12.2		8.8	1.9	2.1			8.4	1.7	17	1.5	10.6	1.6											1.6
10	6.9		6.8	1.9			1.9			7	1.6	7.1	1.2													1.4
11	6.8	0.9	5.5	0.7	6	0.9	0.833333			5.3	0.6	5.7	0.6	5	0.7	6.2	0.7	7.9	0.8	5.6	0.7	6.6	1	7.1	0.9	0.75
12	4.9	1.2	7.1	1	7.5	1.1	1.1			6.7	0.5	7.9	1	7.7	0.8											0.766667
13	6.3	1.3	8				1.3			11.6	1			4.4	2.6	2.8	0.6	4.4	0.8	7.7						1.25
14	8.8	3	8.4		9.1		3			12.1	1.9	8.5	2.1	6.2	2.2	7.2	2.7									2.225
15	7.7	2.2	7	1.5			1.85			11.9	1	8.8	1.2													1.1
16	12	4.9	13.2	4.9	12.7	4.4	4.73333			12.5	2.8	9.8	2.7	10	3.6	5.8	1	8.2	1							2.22
17	3.9		4.1	0.7			0.7			3.2	0.6	4.5	0.7													0.65
18	10.1	0.4	9	0.3	10.7	0.5	0.4			9.5	0.6	4.6	0.2	11.8	0.2											0.333333
19	4.5		9.6	0.5	10.4	0.6	0.55			5.3	0.6	5	0.6	4.9	0.5	4.5										0.566667
20	2.3	0.2	7.1	1.1	9.4	2	1.1			2.5	0.1	2.3	0.1	3.4	0.2	4.5	0.2	5.4	0.6							0.24
21	10	1	5	1.1	4.6		1.05			5.9	1.2	4.4	0.8													1
22	9.5	1.2	7.8	0.6	5	1	0.933333			9.9	1.4	8.7	1.2	8.7	1	6.3		8.2	1.1	7.8	1.6					1.26
23	3.8	0.5	5.4	0.3	5.4	0.6	0.466667			4.5	0.7	4.8	0.7													0.7
24	5.5		5.4	0.7	6.2	1.7	1.2			8.4	0.8	4.3	0.5	7.6	0.7	3.2	0.7	3.4	0.8	3	0.6					0.683333
25	10	3.9	11.8		11.3		3.9			9.2	1.9	9.4	2.4	11.8	1.7											2
26	5.4	1.2	6.1	1.9	6	1.3	1.46667			3.2	0.7	5	0.9	4.1	0.8	3.6	0.7									0.775
27	11.6	1.2	6.7	1.5	9.6	1	1.23333			7.5	0.8	8.9	0.5	11.1	1.3	7.4	1.3	12.2	1.1							1
28	4.3	1.4	3.8		5.1	1.9	1.65			5	1	7.1	1.5	7		5.2	1.6	5.4	1.4	5.7	1.6					1.42
29	6.7	1.5	7.1	2	8.7	1.9	1.8			7.1	1.5	6.3	1.2	7.1	1.8	7.1	1.4	7.3	1.4	10.3	1.8					1.51667
30	7	1.4	7.6	1.7			1.55			11.7	0.8	5.7	0.8													0.8
31	5.6	0.9	3.3	0.9	2	0.5	0.766667			5.1	1.1	3.8	0.8	3.8	0.3	4.9	0.9	12	0.6	1	0.4					0.683333
32	13.1	1.5	12.4	1.2	11.8	2.5	1.73333			13.2	0.5	9.7	1.5	8.8	1.7	9.4	0.8	12.1	2.9							1.48
33	6	0.9	5.5	0.7	6.5	0.5	0.7			5.6	0.8	3.7	0.3	0.1	0	0.2	0	4.9	0.7	3.7						0.36
34	8.2	1	8.7	0.8	6.1	2.1	1.3			6.3	1	8.5	0.7													0.85
35	6.4	1.8	5.2	1.5	4.3	1.5	1.6			4.9	0.8	5.1	1.3	6.4	1.5	5.3	1.4									1.25
36	7.1	1.9	6.1	1.1	7	1.6	1.53333			7.5	1.4	7.8	1.5	7.8	1.2	8.5	1.5									1.4
37	8.8	0.9	3.8	0.2	11.2		0.55			5.5	0.3	6.3	0.3	4.6		3		3.9		5.5	0.5					0.366667
38	1.5	0.6	4.5	0.7	2.5	1	0.766667			5.2	0.8	5.3	0.8	10	0.3	8.1	0.8									0.675
39	1.9	0.4	1.8	0.3	2		0.35			1	0.3	1.6	0.3	1.9	0.3	0.7	0.5	1.5	0.2	0.6	0.3					0.316667
40	0.7	2017-03-15	0.7	2017-03-01	0.8	0.733333		2017-04-03	2017-04-12	0.6	2017-04-26	0.7	2017-05-09	0.6	2017-05-31	0.6	2017-06-21	0.4	2017-07-12	0.7					0.6
					mean	1.35556																		mean	0.75
					median	1.05																		median	0.75
																								median decline	0.285714
