# Supplementary material for: Stereotactic body radiation therapy mitigates radiation induced lymphopenia in early stage non-small cell lung cancer
Source: PLoS One. 2020 Nov 30;15(11):e0241505. doi: 10.1371/journal.pone.0241505 (PMC7703900; doi:10.1371/journal.pone.0241505)
Supplement: S3 Table — Patient-level data forming the basis of this analysis. (XLSX) [file pone.0241505.s003.xlsx]

## Sheet: Sheet1
Table S3 - Treatment information
ID	Treatment type	SBRT dose (cGy)	# Fx	Dose per fx (cGy)	BED	Mean lung dose (cGy)	Min lung Dose (cGy)	V5 Gy (cc)	V0.5 Gy (cc)	V5 Gy (%)	V0.5 Gy (%)
1	VMAT	5000	5	1000	100	VMAT
2		5000	5	1000	100
3		4800	4	1200	105.6
4	VMAT	4800	4	1200	105.6	VMAT	172	6	458	1401	9.2	28
5	VMAT	5000	5	1000	100	VMAT	453	27	855	2301	23.5	63.4
6	IMRT	4800	4	1200	105.6	IMRT	347.2	0.2
7	VMAT	5000	5	1000	100	VMAT	369	11	602	1469	16.4	43.7
8	VMAT	5000	5	1000	100	VMAT	539	29	850	1541	36	65
9	VMAT	4800	4	1200	105.6	VMAT	317	14	403	1660	14	57.5
10	IMRT	4800	4	1200	105.6	IMRT	460.3	11.1	520	1250	26	62
11	VMAT	5000	5	1000	100	VMAT	245.4	0.5	257	924	12	45
12	VMAT	5000	5	1000	100	VMAT	747.7	9.9	555	1399	31	78
13	IMRT	5000	5	1000	100	IMRT	220	0	447	1332	11	32
14	VMAT	5000	5	1000	100	VMAT	371	2	764	2320	19.1	58
15	VMAT	4800	4	1200	105.6	VMAT	334.2	1.5	463	1516	15	50
16	VMAT	4800	4	1200	105.6	VMAT	157	0	176	964	6	33
17	VMAT	5000	5	1000	100	VMAT	320.8	0.7	225	660	12	36
18	VMAT	5000	5	1000	100	VMAT	763.4	5	1001	2814	24	68
19	VMAT	5000	5	1000	100	VMAT	370	0	480	1120	18	43
20	VMAT	4800	4	1200	105.6	VMAT	122	0.2	170	802	6	28
21	VMAT	4800	4	1200	105.6	VMAT	217.7	0.6	476	2017	10	41
22	VMAT	5000	5	1000	100	VMAT	284.3	3.3	814	2572	16	52
23	VMAT	4800	4	1200	105.6	VMAT	154.1	1.8	225	1350	6	35
24	VMAT	5000	5	1000	100	VMAT	185.1	2.1	407	1784	10	43
25		4800	4	1200	105.6
26		5000	5	1000	100
27		5000	5	1000	100
28	IMRT	5000	5	1000	100	IMRT	393	22	451	1161	20	52
29	VMAT	5000	5	1000	100	VMAT	424	19	1126	2409	23.1	49.5
30	VMAT	5000	5	1000	100	VMAT	276	0	1397	2348	18.3	30.8
31	VMAT	5000	5	1000	100	VMAT	134	8	188	438	5.2	12
32		4800	4	1200	105.6
33	VMAT	4800	4	1200	105.6	VMAT	747	32	986	2173	37.9	83.5
34	VMAT	3750	5	750	65.62	VMAT	494	16	516	1535	23	68.2
35	VMAT	5000	5	1000	100	VMAT	482	62	498	2473	16.9	84
36	VMAT	5000	5	1000	100	VMAT	458	13	598	1010	23.4	39.4
37	IMRT	5000	5	1000	100	IMRT	917	9.1	991	2077	46	96
38	IMRT	3500	5	750	65.62	IMRT	500.2	1.3
39	VMAT	5000	5	1000	100	VMAT	376.3	0.16	753	2631	21	74
40	VMAT	5000	5	1000	100	VMAT	526.6	13	376	1502	17	67
